# Supplementary material for: Endoscopic removal of proximally migrated stents using a double‐balloon enteroscope in patients with bowel reconstruction (with video)
Source: DEN Open. 2021 Sep 7;2(1):e32. doi: 10.1002/deo2.32 (PMC8828223; doi:10.1002/deo2.32)
Supplement: Supplementary file 1 — Supplementary Table 1. Summary of published data on endoscopic removal of migrated lost stents after PD using a balloon enteroscope [file DEO2-2-e32-s001.xlsx]

## Sheet: Sheet1
Supplementary Table 1. Summary of published data on endoscopic removal of migrated lost stents after PD using a balloon enteroscope
Reference	Migrated stents	No. Cases	Disease	Surgery	Bowel reconstuction method	Type of migrated stents	Size of stent (Fr)	Length of stent (cm)	Stricture at anastomosis site	Location of the migrated stent	Scope	Removal techniques	Technical outcome
Yane et al. [5]	Pancreatic duct stent	1	PDAC	SSPPD	Modified Child	Lost stent	6	N.A.	Yes	Anterior hepatic duct	SIF-Y0004	Basket	Success
Fujimoto et al. [6]	Pancreatic duct stent	1	IPMN	PpPD	Modified Child	Lost stent	N.A.	N.A.	Yes	MPD	EC-450BI5	Basket	Success
Hirono et al. [7]	Bile duct stents	5	BDCa (2), PDAC (1), IPMC (1), IPMN (1)	PD	Modified Child	Lost stent	5	5	0.4	Intrahepatic bile duct	EI-530B	Basket	Success
PDAC, pancreatic ductal adenocarcinoma; IPMN, intraductal papillary mucinous neoplasm; BDCa, bile duct cancer; IPMC, intraductal papillary mucinous carcinoma; SSPPD, subtotal stomach-preserving pancreaticoduodenectomy; PpPD, Pylorus-preserving pancreatoduodenectomy; PD, pancreaticoduodenectomy; MPD, main pancreatic duct; N.A., not available.
